# Supplementary material for: Artificial Intelligence-Based Solution in Personalized Computer-Aided Arthroscopy of Shoulder Prostheses
Source: J Pers Med. 2022 Jan 14;12(1):109. doi: 10.3390/jpm12010109 (PMC8780458; doi:10.3390/jpm12010109)
Supplement: Supplementary file 1 [file jpm-12-00109-s001.zip]

Archive with 1 entries (1 files):
- jpm-1512936-supplementary.pdf
